# Supplementary material for: Characterization of dysregulated lncRNA-mRNA network based on ceRNA hypothesis to reveal the occurrence and recurrence of myocardial infarction
Source: Cell Death Discov. 2018 Feb 21;4:35. doi: 10.1038/s41420-018-0036-7 (PMC5841419; doi:10.1038/s41420-018-0036-7)
Supplement: Supplementary file 1 — Supplementary Table 1 [file 41420_2018_36_MOESM1_ESM.xlsx]

## Sheet: Sheet1
Dysregulated lncRNA-mRNA competing interactions for MI occurrence			Dysregulated lncRNA-mRNA competing interactions for MI recurrence
mRNA	lncRNA	PCC	mRNA	lncRNA	PCC
NCR3LG1	RP1-239B22.5	1	DNM3	RP11-588K22.2	0.83559
GATAD1	AC007566.10	0.869764	ELOVL7	RP11-588K22.2	0.833611
SYNJ2BP	RP11-285F7.2	0.851737	E2F3	RP11-305O6.3	0.830002
ENPP4	LINC01278	0.841958	IGF2BP3	RP11-588K22.2	0.809785
HCFC2	LINC01278	0.829097	MPZL3	DLEU2	0.808834
HNRNPH1	HCG18	0.826883	MCL1	RP11-305O6.3	0.797924
HNRNPH1	HCG17	0.826883	TTC7B	RP11-588K22.2	0.796737
LRCH3	RP11-285F7.2	0.825909	PROSER2	RP11-588K22.2	0.782354
GOLGA8B	HCG18	0.821574	RASSF2	RP11-305O6.3	0.781942
GOLGA8B	HCG17	0.821574	RC3H1	DLEU2	0.778895
PTPN4	LINC01278	0.815716	ZBTB34	RP11-305O6.3	0.764422
NFATC2IP	HCG18	0.810441	ALOX12	RP11-588K22.2	0.757715
NHLRC3	AC007566.10	0.807206	SKAP2	RP11-305O6.3	0.755875
TAF15	RP11-285F7.2	0.807107	TGFBR1	DLEU2	0.755858
DBT	RP11-285F7.2	0.805423	DOCK5	RP11-305O6.3	0.753583
TAF15	LINC01355	0.802526	PRKAR1A	RP11-305O6.3	0.752738
TAF15	HCG18	0.798585	NFAT5	DLEU2	0.74978
TAF15	HCG17	0.798585	PGRMC1	RP11-588K22.2	0.743905
CBLB	LINC01278	0.79601	TGFBR1	AC083843.1	0.738923
TRMT13	LINC01355	0.794689	ZBTB34	DLEU2	0.736951
GOLGA8B	THUMPD3-AS1	0.793803	H2BFS	RP11-363E7.4	0.729497
ZNF573	RP11-285F7.2	0.793751	ANO6	RP11-588K22.2	0.726445
TMX3	HCG18	0.791984	JARID2	RP11-305O6.3	0.724557
FAM122B	CTC-429P9.3	0.791535	CARD8	RP11-305O6.3	0.720136
GART	RP11-285F7.2	0.790428	MAX	RP11-588K22.2	0.71989
CCAR1	HCG18	0.785783	PHF20L1	DLEU2	0.719879
GOLGA8A	THUMPD3-AS1	0.783975	CARD8	DLEU2	0.719862
RNF125	LINC01278	0.783378	PHF20L1	RP11-305O6.3	0.718977
CREBZF	LINC01355	0.782512	GABARAPL3	RP11-305O6.3	0.718753
CBFA2T2	THUMPD3-AS1	0.781953	RFX3	AC083843.1	0.714231
OCIAD1	HCG18	0.780099	IFRD1	RP11-305O6.3	0.709884
NAPEPLD	RP11-285F7.2	0.779631	TECPR2	RP11-305O6.3	0.709252
RBM25	HCG18	0.778951	MED13	AC083843.1	0.70615
FNBP4	THUMPD3-AS1	0.777796	MOB1B	RP11-588K22.2	0.701826
IKBKB	AC007566.10	0.777718	GK	RP11-305O6.3	0.696077
TIA1	THUMPD3-AS1	0.776875	PTPN18	DLEU2	0.69406
VPS13C	HCG18	0.775756	HIST1H2AC	RP11-363E7.4	0.692865
ANKRD36B	THUMPD3-AS1	0.775751	IDS	RP11-305O6.3	0.685334
ATM	HCG18	0.775741	H2BFS	RP11-588K22.2	0.68268
TAF15	THUMPD3-AS1	0.775439	ASAP2	DLEU2	0.681818
RNF125	RP11-285F7.2	0.774698	SIPA1L2	RP11-305O6.3	0.679307
GPALPP1	THUMPD3-AS1	0.773979	NABP1	HOTAIRM1	0.678782
RUNX3	LINC01278	0.767067	KIAA0408	LINC00494	0.676547
CCDC88C	LINC01278	0.766503	ARHGAP21	RP11-588K22.2	0.676289
LUC7L	HCG18	0.766184	NOP14	RP11-552M11.4	0.675214
LUC7L	HCG17	0.766184	UBE2W	RP11-305O6.3	0.672579
MBNL1	HCG18	0.764202	RPGR	AC083843.1	0.658585
GPALPP1	LINC01355	0.761959	PPM1A	RP11-588K22.2	0.653228
XPO1	CTC-429P9.3	0.761315	CLCN3	RP11-588K22.2	0.65039
HNRNPA2B1	HCG18	0.760992	LGALSL	RP11-588K22.2	0.649731
HNRNPA2B1	HCG17	0.760992	SMCHD1	RP11-305O6.3	0.647716
PHTF2	HCG18	0.758472	GABARAPL3	DLEU2	0.646889
ATG14	CTC-429P9.3	0.758218	CASP3	AC083843.1	0.645799
ATP6V0D1	AC135048.13	0.758084	HIST1H2BK	RP11-588K22.2	0.644177
PRPF38B	RP4-773N10.4	0.758009	RAB11FIP1	RP11-305O6.3	0.642808
ANAPC5	AC007566.10	0.756509	ARL15	RP11-363E7.4	0.639997
SLC30A7	LINC01278	0.756335	NT5C3A	RP11-588K22.2	0.639552
KLHL20	HCG18	0.75551	ASAP2	RP11-363E7.4	0.638599
TIA1	HCG18	0.755093	CLCN3	RP11-363E7.4	0.636953
TIA1	HCG17	0.755093	IPO5	RP11-164J13.1	0.635366
TRMT13	HCG18	0.753888	HIST1H2AC	RP11-588K22.2	0.634808
TRMT13	HCG17	0.753888	DOCK5	DLEU2	0.63402
CFL2	LINC01278	0.752966	TECPR2	DLEU2	0.633082
MFSD8	HCG18	0.751704	MSL1	RP11-305O6.3	0.632581
TBRG1	HCG18	0.751199	LGALSL	DLEU2	0.63197
TBRG1	HCG17	0.751199	SOGA3	RP5-894A10.6	0.631852
NUP43	THUMPD3-AS1	0.7501	RAB11A	DLEU2	0.629
NFATC2IP	THUMPD3-AS1	0.749861	BAZ1A	AC083843.1	0.628834
SUGP2	HCG18	0.748928	DCTPP1	PVT1	0.626289
HNRNPH1	THUMPD3-AS1	0.747237	UBN1	DLEU2	0.625915
TAF15	CTC-429P9.3	0.747086	IRAK1BP1	CTA-29F11.1	0.622946
ATM	THUMPD3-AS1	0.745335	ESRRB	RP11-118K6.3	0.621731
XPO1	LINC01355	0.745199	RCOR1	RP11-305O6.3	0.620721
ZNF451	RP11-285F7.2	0.744887	LRRFIP2	DLEU2	0.620281
BCOR	LINC01278	0.744803	TMEM154	RP11-305O6.3	0.619801
TMC6	CTC-429P9.3	0.743496	GNA13	AC083843.1	0.618123
SLC30A7	HCP5	0.742063	TCHP	RP11-164J13.1	0.616965
GOPC	HCG18	0.742058	MOB1B	RP11-363E7.4	0.616627
GOPC	HCG17	0.742058	CDKN2AIPNL	PVT1	0.615497
NAPEPLD	LINC01278	0.742053	FTH1	RP11-305O6.3	0.614896
KIAA0907	HCG18	0.741889	KMT2E	DLEU2	0.61486
MBNL2	HCG18	0.741339	DNAJB6	DLEU2	0.613774
MBNL2	HCG17	0.741339	KIF2A	RP11-588K22.2	0.611908
RFXAP	LINC01278	0.739518	RRP1B	RP11-552M11.4	0.611356
GOLGA4	HCP5	0.739192	HAND1	RP11-118K6.3	0.609739
LUC7L	LINC01355	0.73906	ASAP1	DLEU2	0.608933
TIA1	LINC01355	0.737054	TMCC1	RP11-305O6.3	0.604442
ANAPC5	HCG18	0.73695	IFRD1	DLEU2	0.604196
PIK3C2A	RP4-773N10.4	0.736739	LYRM4	PVT1	0.60291
TBRG1	RP4-773N10.4	0.735847	RAB27B	DLEU2	0.602391
KLHL20	THUMPD3-AS1	0.735773	PTPN18	RP11-305O6.3	0.600895
ZNF567	THUMPD3-AS1	0.734403	PTPRO	RP11-363E7.4	0.598322
USP34	RP4-773N10.4	0.733112	FBXL3	AC083843.1	0.596643
MRPS25	LINC01355	0.731244	LRRFIP2	RP11-305O6.3	0.596376
CLINT1	HCP5	0.729507	BAZ2B	HOTAIRM1	0.595647
RNFT1	RP4-773N10.4	0.72864	PRKAR1A	DLEU2	0.595122
KIAA0907	THUMPD3-AS1	0.728638	TMCC1	DLEU2	0.594424
TMC6	HCG18	0.728634	KIF2A	RP11-363E7.4	0.593328
TMC6	HCG17	0.728634	PPM1A	DLEU2	0.591548
TBRG1	CTC-429P9.3	0.728177	E2F3	DLEU2	0.590861
TGFBR3	LINC01278	0.728081	UBE2W	DLEU2	0.589803
RPS27	CTC-429P9.3	0.72807	MED13	DLEU2	0.587033
NHLRC3	RP4-773N10.4	0.727915	ZNF185	RP11-588K22.2	0.586222
GOPC	LINC01278	0.727526	GALNT3	DLEU2	0.585395
SMARCAD1	LINC01278	0.726814	POLR3E	CTA-29F11.1	0.584225
PIK3C2A	HCP5	0.726628	SNX11	RP11-305O6.3	0.583597
GALK2	LINC01278	0.726557	CPEB4	DLEU2	0.579556
SOS1	THUMPD3-AS1	0.726306	LRRC41	RP5-894A10.6	0.578899
BCOR	RP4-773N10.4	0.726159	TMEM74	RP11-118K6.3	0.577644
SMARCAD1	RP11-285F7.2	0.726039	UBE2W	AC083843.1	0.576506
SOS1	HCP5	0.725985	CASP3	DLEU2	0.575512
SLC38A9	LINC01278	0.725678	RFX3	DLEU2	0.575218
GXYLT1	LINC01278	0.725463	MTA1	CTA-29F11.1	0.573987
SLC30A7	HCG18	0.72531	GNA13	DLEU2	0.57372
SLC30A7	HCG17	0.72531	TGFBR1	HOTAIRM1	0.573351
LUC7L	AC007566.10	0.725295	SMCHD1	DLEU2	0.572553
MIER3	RP4-773N10.4	0.724923	HIST1H2AG	RP11-363E7.4	0.57223
ZSCAN29	RP4-773N10.4	0.724416	HIST1H2AH	RP11-363E7.4	0.57223
ZNF566	THUMPD3-AS1	0.724312	FGFR1	LINC00598	0.571959
ANAPC5	LINC01355	0.723947	HECTD3	RP5-894A10.6	0.571073
LRCH3	AC007566.10	0.723622	NME8	RP11-588K22.2	0.56553
MFSD8	RP4-773N10.4	0.722986	RIT1	DLEU2	0.565413
CDKN2AIP	LINC01278	0.722189	HIST1H2BC	RP11-305O6.3	0.565233
TMC8	HCG18	0.721838	MTHFD1L	PVT1	0.56438
CHD9	HCP5	0.72183
CLINT1	LINC01278	0.721793
GOLGA4	LINC01278	0.721676
GOLGA8B	LINC01355	0.720761
HNRNPH1	CTC-429P9.3	0.720702
PIK3C2A	LINC01278	0.720693
NHLRC3	HCP5	0.720174
TBRG1	LINC01355	0.719093
MTR	LINC01278	0.718507
FAM122B	LINC01278	0.718449
ARL4C	LINC01278	0.718413
USP24	RP4-773N10.4	0.71812
TMX3	LINC01355	0.718017
STAG3L3	HCG18	0.717988
XPO1	AC007566.10	0.717828
ZNF224	LINC01278	0.717729
CCAR1	THUMPD3-AS1	0.717181
PDCD5	RP4-773N10.4	0.716975
PAPD4	HCG18	0.716821
PAPD4	HCG17	0.716821
RBM28	LINC01355	0.716261
PDCD5	HCG18	0.716163
TMEM64	LINC01278	0.715742
RORA	HCG18	0.715563
NUP43	AC007566.10	0.715415
IREB2	RP4-773N10.4	0.714485
TKT	AC135048.13	0.714191
TRMT13	CTC-429P9.3	0.714162
DLG1	HCG18	0.71401
IKBKB	LINC01355	0.713605
DENND2D	THUMPD3-AS1	0.713432
RBM39	HCG18	0.712804
RBM39	HCG17	0.712804
CCDC88C	HCG18	0.712708
CCDC88C	HCG17	0.712708
GOLGA8B	CTC-429P9.3	0.712611
CHD9	HCG18	0.712207
ZNF326	HCG18	0.711467
ZNF326	HCG17	0.711467
TMEM41A	LINC01278	0.71144
NHLRC3	LINC01355	0.711414
NFATC2IP	HCP5	0.71086
MTR	HCG18	0.710498
AKAP11	LINC01355	0.70986
TRA2A	CTC-429P9.3	0.709764
PHTF2	CTC-429P9.3	0.709604
GOLT1B	LINC01278	0.709216
LUC7L	CTC-429P9.3	0.70866
RRN3	THUMPD3-AS1	0.708268
MFSD8	HCP5	0.70665
NLRC3	LINC01278	0.706598
ZNF567	HCG18	0.705773
DBT	THUMPD3-AS1	0.705471
TMX3	HCP5	0.705084
RBM3	RP4-773N10.4	0.704798
RNF19A	HCG18	0.704762
GOLGA4	THUMPD3-AS1	0.704694
ZNF326	CTC-429P9.3	0.70445
USP24	HCG18	0.704274
CBR4	THUMPD3-AS1	0.703405
HNRNPA2B1	CTC-429P9.3	0.702967
NCAPD3	RP11-285F7.2	0.702752
ATM	LINC01355	0.702752
GATAD1	HCP5	0.702414
USP34	HCG18	0.702218
USP34	HCG17	0.702218
GOPC	THUMPD3-AS1	0.702172
CEP104	HCP5	0.701741
GXYLT1	RP4-773N10.4	0.701623
CHD9	LINC01278	0.701321
MTR	LINC01355	0.700352
AKAP11	CTC-429P9.3	0.699486
HECTD1	THUMPD3-AS1	0.699183
NACA	LINC01355	0.698311
GPALPP1	HCG18	0.698104
MTR	THUMPD3-AS1	0.69646
CBR4	RP4-773N10.4	0.696235
RBM25	THUMPD3-AS1	0.696138
PHTF2	THUMPD3-AS1	0.695849
ZNF644	LINC01278	0.695823
TEFM	HCP5	0.694643
CHD9	THUMPD3-AS1	0.694539
ZNF224	HCP5	0.692567
CCDC88C	CTC-429P9.3	0.692541
TTC9C	LINC01278	0.69251
G2E3	HCP5	0.691966
ANAPC5	THUMPD3-AS1	0.691903
RBM5	RP4-773N10.4	0.69168
GOLGA4	RP4-773N10.4	0.691654
ZNF566	LINC01278	0.691598
ALG10B	RP4-773N10.4	0.691442
CBFA2T2	LINC01355	0.691383
INSIG1	LINC01278	0.69125
TBRG1	THUMPD3-AS1	0.691184
SOS1	LINC01355	0.690885
SLC25A36	THUMPD3-AS1	0.690597
CEP104	HCG18	0.68981
RBM3	CTC-429P9.3	0.689434
PRPF38B	HCG18	0.689415
ANAPC5	RP4-773N10.4	0.689148
TRA2A	HCG18	0.689042
C5orf24	LINC01278	0.688977
CNOT4	HCG18	0.688183
RRN3	HCG18	0.687922
SECISBP2L	LINC01278	0.687125
ATG14	LINC01355	0.68705
XPO1	THUMPD3-AS1	0.68702
FAM13B	LINC01278	0.686747
C5orf24	RP4-773N10.4	0.686514
C5orf24	THUMPD3-AS1	0.685899
GSE1	THUMPD3-AS1	0.684764
OCIAD1	HCP5	0.684668
HNRNPA2B1	RP4-773N10.4	0.684314
GART	THUMPD3-AS1	0.684283
FNBP4	HCP5	0.684201
UHMK1	RP11-4O1.2	0.684201
MBTD1	RP4-773N10.4	0.683277
NAPEPLD	HCG18	0.682965
NAPEPLD	HCG17	0.682965
THAP6	HCG18	0.682372
THAP6	HCG17	0.682372
HNRNPA2B1	THUMPD3-AS1	0.682125
RORA	THUMPD3-AS1	0.682052
GXYLT1	RP11-285F7.2	0.681213
ZNF224	THUMPD3-AS1	0.681107
RBM25	HCP5	0.680386
PPA2	RP4-773N10.4	0.680215
SYNJ2BP	LINC01278	0.679324
G2E3	THUMPD3-AS1	0.679061
SLC25A36	AC007566.10	0.678956
CCAR1	HCP5	0.678781
PTPN22	HCG18	0.678193
PTPN22	HCG17	0.678193
FAM13B	HCG18	0.677987
VPS13C	HCP5	0.677595
ZNF224	HCG18	0.677512
ZNF224	HCG17	0.677512
NASP	HCG18	0.677306
ZNF827	LINC01278	0.676915
GART	HCG18	0.676685
NHLRC2	RP4-773N10.4	0.67665
RBM3	HCG17	0.676074
IKBKB	CTC-429P9.3	0.675872
G2E3	LINC01355	0.675822
SECISBP2L	RP11-285F7.2	0.674928
ANAPC5	HCP5	0.674674
GART	HCP5	0.674418
USP24	THUMPD3-AS1	0.674276
HMG20A	LINC01355	0.674125
NLRC3	HCG17	0.673907
GATAD1	HCG18	0.673769
HECTD1	HCP5	0.673668
PPTC7	RP4-773N10.4	0.673488
NUP43	LINC01278	0.673442
FAM122B	LINC01355	0.673313
CRIM1	HCG18	0.672982
CRIM1	HCG17	0.672982
TSEN15	LINC01278	0.672609
ZNF827	LINC01355	0.672436
TRIM56	LINC01278	0.671909
SRSF2	LINC01278	0.671877
CNOT4	HCP5	0.671566
BCL11B	THUMPD3-AS1	0.671523
KBTBD6	LINC01278	0.671497
UHMK1	HCG18	0.671491
MBTD1	HCP5	0.671282
ZNF827	HCG17	0.671091
HMG20A	HCP5	0.671012
ZNF644	THUMPD3-AS1	0.67092
TTC9C	RP4-773N10.4	0.670396
LUC7L	THUMPD3-AS1	0.670276
TRAPPC10	RP4-773N10.4	0.670083
ZSCAN29	CTC-429P9.3	0.670074
BCOR	RP11-285F7.2	0.669655
WDR11	HCG18	0.669181
WDR11	HCG17	0.669181
ZNF791	LINC01355	0.66906
PHTF2	LINC01355	0.669023
RBM5	HCG18	0.668875
MTR	CTC-429P9.3	0.668673
ZSCAN29	LINC01355	0.668583
CCDC88C	LINC01355	0.668241
TRMT13	RP4-773N10.4	0.667744
RBM39	HCP5	0.66735
TMC6	LINC01355	0.666879
HCFC2	AC007566.10	0.666066
CBR4	HCG18	0.665872
CBR4	HCG17	0.665872
FAM122C	LINC01355	0.665557
SRSF2	HCG18	0.665131
SRSF2	HCG17	0.665131
MED13	HCP5	0.664776
MIER3	RP11-285F7.2	0.664583
ZNF708	RP4-773N10.4	0.664294
CCAR1	RP4-773N10.4	0.664184
HNRNPH1	LINC01355	0.663877
PRPF38B	LINC01355	0.663708
CLINT1	HCG18	0.66337
RBM39	RP4-773N10.4	0.662967
MBNL1	HCP5	0.662118
TIA1	CTC-429P9.3	0.661543
CRIM1	HCP5	0.660743
PCNP	RP4-773N10.4	0.660588
C3orf38	HCP5	0.660445
YES1	HCP5	0.659803
RBM5	HCP5	0.658675
DLG1	LINC01278	0.658594
IKBKB	HCG18	0.658451
IKBKB	HCG17	0.658451
HSPB11	HCG18	0.658003
ZNF791	HCG18	0.658001
LIX1L	LINC01278	0.657878
IREB2	CTC-429P9.3	0.657241
LUC7L	LINC01278	0.656818
TSEN54	HCG18	0.656447
TSEN54	HCG17	0.656447
ATM	CTC-429P9.3	0.656184
NHLRC3	LINC01278	0.655759
SLC30A7	THUMPD3-AS1	0.655692
XIAP	LINC01278	0.655627
ZNF451	THUMPD3-AS1	0.655101
SACM1L	HCP5	0.655003
YPEL1	LINC01278	0.654974
RRN3	HCP5	0.654607
XPO1	RP4-773N10.4	0.65429
ARL4C	HCG17	0.653785
LNPEP	HCG18	0.653474
LNPEP	HCG17	0.653474
NAPB	HCG18	0.652913
SGPP1	HCP5	0.652411
MBNL2	THUMPD3-AS1	0.652376
CNOT4	RP11-4O1.2	0.652339
UBXN4	HCG18	0.652128
ZNF326	THUMPD3-AS1	0.652128
SRRM2	HCG18	0.651938
XRN1	HCG18	0.65174
PRKRA	HCG18	0.651304
SECISBP2L	RP11-4O1.2	0.651163
NUP43	RP4-773N10.4	0.650969
XPO1	HCG18	0.650347
XPO1	HCG17	0.650347
ZNF451	RP4-773N10.4	0.649982
MBTD1	LINC01355	0.649683
NR2C2	HCP5	0.649348
PIK3C2A	CTC-429P9.3	0.649308
SECISBP2L	HCG18	0.6493
SECISBP2L	HCG17	0.6493
NDUFAF7	RP4-773N10.4	0.648766
RBM39	LINC01355	0.648208
ZNF567	HCP5	0.648019
ZNF566	RP4-773N10.4	0.647837
KLHL20	HCP5	0.647658
KIAA0907	RP4-773N10.4	0.647539
NASP	LINC01278	0.647071
MBNL2	LINC01355	0.646296
ATG14	LINC01278	0.646246
ZNF326	LINC01278	0.645985
WDR11	RP4-773N10.4	0.645635
MIER3	CTC-429P9.3	0.645445
C15orf39	AC135048.13	0.645338
PPA2	HCG18	0.645315
PPA2	HCG17	0.645315
TRA2A	LINC01355	0.645174
TRA2A	THUMPD3-AS1	0.644793
NHLRC3	THUMPD3-AS1	0.644535
CLINT1	THUMPD3-AS1	0.644461
PRPF38B	THUMPD3-AS1	0.64437
NASP	THUMPD3-AS1	0.644368
MFSD6	RP4-773N10.4	0.644259
IREB2	HCG18	0.644247
PHTF2	HCP5	0.643474
FAM111A	HCG18	0.643274
RBM39	THUMPD3-AS1	0.643161
MFSD6	THUMPD3-AS1	0.64281
ATM	HCP5	0.642426
RBM25	LINC01355	0.642092
ATG14	HCG18	0.642015
ATG14	HCG17	0.642015
ZYX	AC135048.13	0.641922
RBM5	THUMPD3-AS1	0.641109
ZNF791	CTC-429P9.3	0.641031
BCL11B	HCG18	0.640402
MIER3	HCP5	0.639988
GXYLT1	THUMPD3-AS1	0.639969
CLINT1	LINC01355	0.639835
ZNF567	LINC01355	0.639702
PDE8A	THUMPD3-AS1	0.639658
GLCCI1	HCP5	0.639571
BRI3	AC135048.13	0.639408
MBNL1	THUMPD3-AS1	0.639301
GTF3C2	CTC-429P9.3	0.637334
PIK3C2A	THUMPD3-AS1	0.63628
XRN1	HCP5	0.636184
PRPF38B	HCP5	0.63579
FAM135A	HCP5	0.635532
MIER3	THUMPD3-AS1	0.63545
RPS24	LINC01355	0.635008
STAG3L3	RP4-773N10.4	0.634562
WDR11	THUMPD3-AS1	0.633828
TEFM	HCG18	0.633756
MYO9B	AC135048.13	0.633752
MRPS25	HCG17	0.633533
CHPF2	AC135048.13	0.633401
NUDT13	RP4-773N10.4	0.633224
MIER3	LINC01355	0.633176
RPS24	LINC01278	0.632589
NHLRC2	LINC01278	0.632535
CCDC88C	HCP5	0.63249
PTPN4	HCP5	0.632114
YIPF3	AC135048.13	0.631823
DET1	HCG18	0.631766
NACA	THUMPD3-AS1	0.63176
ZNF644	HCG18	0.631035
ZNF644	HCG17	0.631035
NHLRC3	HCG18	0.631002
XIAP	HCP5	0.630939
NACA	CTC-429P9.3	0.630324
RNF125	HCG18	0.630283
RNF125	HCG17	0.630283
SLC5A3	HCP5	0.630188
KLHL20	LINC01278	0.629935
MBTD1	LINC01278	0.629911
GXYLT1	CTC-429P9.3	0.6298
ZBTB44	LINC01278	0.629143
UTRN	HCG18	0.628735
UTRN	HCG17	0.628735
BCL11B	CTC-429P9.3	0.628512
CNOT4	RP4-773N10.4	0.628339
ZNF326	AC007566.10	0.627854
KLRD1	LINC01278	0.626274
CLINT1	RP4-773N10.4	0.6262
RNFT1	LINC01278	0.62611
MFSD8	LINC01278	0.625831
PARP15	LINC01355	0.62582
DBT	HCP5	0.625499
NASP	HCP5	0.625099
SMARCAD1	RP4-773N10.4	0.624732
HECTD1	LINC01355	0.623961
USP34	THUMPD3-AS1	0.623565
GXYLT1	LINC01355	0.623316
CNOT4	CTC-429P9.3	0.622982
GOLGA8A	HCP5	0.622718
FKBP14	LINC01355	0.62245
FAM122B	HCG18	0.621673
FAM122B	HCG17	0.621673
PTPN4	HCG18	0.621105
RORA	HCP5	0.62053
CFL2	LINC01355	0.62049
GXYLT1	HCG18	0.620483
GXYLT1	HCG17	0.620483
ERMP1	LINC01278	0.620339
AKAP11	HCG18	0.620034
AKAP11	HCG17	0.620034
HMG20A	RP4-773N10.4	0.619769
KLHL28	HCG18	0.619528
PKD2	HCP5	0.618887
RBM28	THUMPD3-AS1	0.618871
GPR180	THUMPD3-AS1	0.618609
MTR	RP4-773N10.4	0.618397
PRPF38B	LINC01278	0.618259
CRIM1	LINC01355	0.616882
UBE2Q2	THUMPD3-AS1	0.616581
GPR180	LINC01355	0.615278
PPA2	THUMPD3-AS1	0.614641
SYNJ2BP	RP4-773N10.4	0.61446
SRSF2	HCP5	0.614314
TRPM7	THUMPD3-AS1	0.614075
CSK	AC135048.13	0.614023
EXOSC1	HCG18	0.613672
RORA	LINC01278	0.61346
TRAPPC10	HCG18	0.613418
KLHL28	HCP5	0.612333
DCTN1	AC018647.3	0.612096
XPO1	LINC01278	0.611938
HMG20A	CTC-429P9.3	0.611574
BTN3A1	HCG18	0.611149
PDCD6	RP4-773N10.4	0.610972
BCL11B	LINC01278	0.610953
SUGP2	LINC01278	0.610835
DYNC2LI1	LINC01355	0.610784
RFTN2	AC018647.3	0.610662
RAD1	THUMPD3-AS1	0.610418
AKAP11	HCP5	0.61012
RNF19A	HCP5	0.609785
PPTC7	HCG18	0.609785
ZNF217	RP4-773N10.4	0.609633
HCFC2	RP11-4O1.2	0.609479
TMEM41A	THUMPD3-AS1	0.608817
MRPS25	CTC-429P9.3	0.608397
TSC1	HCP5	0.608323
PDCD5	HCP5	0.607372
BTN3A1	HCP5	0.606302
COX2	HCG18	0.606115
DONSON	LINC01355	0.606097
STAT4	HCG18	0.605924
NPAT	HCG18	0.605743
HNRNPH1	RP4-773N10.4	0.605701
DYNC2LI1	HCP5	0.605531
SENP3	CTC-429P9.3	0.60513
EPG5	RP4-773N10.4	0.605098
SYTL2	HCG18	0.604869
SYTL2	HCG17	0.604869
CNOT4	THUMPD3-AS1	0.604819
BCKDHA	AC135048.13	0.604772
ZCCHC14	HCG18	0.604689
ZCCHC14	HCG17	0.604689
WDR11	HCP5	0.604167
UTRN	LINC01278	0.60413
ZNF827	CTC-429P9.3	0.604064
JAKMIP2	LINC01278	0.603421
SH2D1A	THUMPD3-AS1	0.603128
RFXAP	HCG18	0.602904
RFXAP	HCG17	0.602904
HMG20A	THUMPD3-AS1	0.602882
ARL4C	THUMPD3-AS1	0.602713
RBM28	HCG17	0.602652
SGPP1	THUMPD3-AS1	0.602619
HNRNPA2B1	LINC01355	0.60199
SLC35D1	HCP5	0.60199
BCOR	HCG18	0.601941
BCOR	HCG17	0.601941
ZNF567	CTC-429P9.3	0.601882
TAF15	LINC01278	0.601837
MBNL1	LINC01278	0.60098
TAF15	RP4-773N10.4	0.600755
IREB2	LINC01355	0.600747
TRAPPC10	HCP5	0.600743
EXOSC1	RP4-773N10.4	0.60072
ZNF566	CTC-429P9.3	0.600563
MAPK8	HCG18	0.600435
SBK1	HCG18	0.600425
TMEM41A	HCG18	0.599952
TMEM41A	HCG17	0.599952
CRIM1	CTC-429P9.3	0.599949
EHBP1	THUMPD3-AS1	0.599796
CEP104	RP4-773N10.4	0.599783
ZNF567	RP4-773N10.4	0.59934
SGPP1	RP4-773N10.4	0.599269
NACA	HCG17	0.599143
NUP43	HCP5	0.598919
ZNF827	HCP5	0.598232
ADRM1	AC135048.13	0.597529
PAPD4	THUMPD3-AS1	0.595551
CCDC88C	RP4-773N10.4	0.594854
SIRPA	AC135048.13	0.594257
TRA2A	RP4-773N10.4	0.594227
SLFN13	HCG18	0.593838
SLFN13	HCG17	0.593838
PHTF2	RP4-773N10.4	0.593824
UBE2Q2	LINC01355	0.593587
GART	RP4-773N10.4	0.593022
TBRG1	LINC01278	0.592915
XRN1	RP4-773N10.4	0.592628
MBNL2	LINC01278	0.592425
RBM28	HCP5	0.592124
PNMA1	CTC-429P9.3	0.591921
RBM5	LINC01355	0.591308
IREB2	THUMPD3-AS1	0.591272
FKBP14	THUMPD3-AS1	0.59122
MIS12	THUMPD3-AS1	0.591116
PDE8A	CTC-429P9.3	0.58995
RUNX3	HCG18	0.589944
MIS12	LINC01355	0.589789
NR2C2	HCG18	0.58967
NR2C2	HCG17	0.58967
ATG14	HCP5	0.589561
AP1S1	AC079354.3	0.589064
MIS12	HCP5	0.588876
NPC1	HCG18	0.58863
TSC1	RP11-285F7.2	0.588276
LAX1	THUMPD3-AS1	0.588261
XPO1	HCP5	0.588222
MAPK8	HCP5	0.588192
NACA	HCP5	0.588137
ZNF644	RP4-773N10.4	0.587475
ATAD2	HCG18	0.587411
ATAD2	HCG17	0.587411
NACA	RP4-773N10.4	0.587323
COX2	RP11-285F7.2	0.587032
RPS27	RP11-285F7.2	0.58676
GOLGA8B	HCP5	0.586613
CNOT4	LINC01278	0.586493
XRN1	LINC01278	0.585738
GTF3C2	HCP5	0.585654
NACA	LINC01278	0.585392
NAPB	THUMPD3-AS1	0.585319
G2E3	RP11-4O1.2	0.585122
RPS24	THUMPD3-AS1	0.585057
MED21	RP11-4O1.2	0.585044
SACM1L	LINC01355	0.584941
MED13	HCG18	0.583421
MED13	HCG17	0.583421
FAM122B	THUMPD3-AS1	0.583275
CDK12	LINC01278	0.583212
CBFA2T2	HCP5	0.582952
HCFC2	LINC01355	0.582742
UBE2Q2	HCG18	0.582128
UBE2Q2	HCG17	0.582128
HMG20A	HCG18	0.581641
STXBP2	RP11-184E9.2	0.58088
RPS27	HCG18	0.58063
RPS27	HCG17	0.58063
MDM1	THUMPD3-AS1	0.580396
NASP	RP4-773N10.4	0.579887
NBL1	AC018647.3	0.579582
GPR180	HCG18	0.579327
GPR180	HCG17	0.579327
KBTBD6	RP4-773N10.4	0.579309
RPS27	LINC01355	0.579045
POLR2J	THUMPD3-AS1	0.578182
RFXAP	HCP5	0.578071
PPTC7	THUMPD3-AS1	0.577529
HNRNPH1	LINC01278	0.577337
ZCCHC14	LINC01355	0.576319
UBE2Q2	CTC-429P9.3	0.576157
FNBP4	LINC01278	0.576149
RAP1B	RP11-4O1.2	0.575355
PDE3B	LINC01355	0.574783
SLC5A3	HCG18	0.574252
PDE3B	THUMPD3-AS1	0.574025
AUTS2	LINC01278	0.57397
REST	HCG18	0.573675
ATAD2	HCP5	0.573674
MAPK8	LINC01355	0.573407
BCL11B	HCP5	0.573258
XIAP	HCG18	0.573139
GSE1	LINC01355	0.572637
G2E3	CTC-429P9.3	0.572446
CLCN3	LINC01278	0.572358
FA2H	AC018647.3	0.5721
SLC35D1	HCG18	0.57153
TSEN15	HCG18	0.570773
TSC1	THUMPD3-AS1	0.570561
RBM39	AC007566.10	0.570464
WEE1	HCP5	0.570299
C3orf38	HCG18	0.570297
