# Supplementary material for: Characterization of dysregulated lncRNA-mRNA network based on ceRNA hypothesis to reveal the occurrence and recurrence of myocardial infarction
Source: Cell Death Discov. 2018 Feb 21;4:35. doi: 10.1038/s41420-018-0036-7 (PMC5841419; doi:10.1038/s41420-018-0036-7)
Supplement: Supplementary file 2 — Supplementary Table 2 [file 41420_2018_36_MOESM2_ESM.xlsx]

## Sheet: Sheet1
Note: the node with red colour indicates hub node.
Dysregulated lncRNA-mRNA network for MI occurrence (DLMN_MI_OC)			Dysregulated lncRNA-mRNA network for MI recurrece (DLMN_MI_Re)
Node type	Node name	Degree	Node type	Node name	Degree
lncRNA	HCG18	120	lncRNA	DLEU2	34
lncRNA	THUMPD3-AS1	90	lncRNA	RP11-305O6.3	28
lncRNA	LINC01278	82	lncRNA	RP11-588K22.2	21
lncRNA	HCP5	81	lncRNA	RP11-363E7.4	10
lncRNA	RP4-773N10.4	67	lncRNA	AC083843.1	9
lncRNA	LINC01355	64	lncRNA	PVT1	4
lncRNA	HCG17	57	mRNA	TGFBR1	3
lncRNA	CTC-429P9.3	43	mRNA	UBE2W	3
lncRNA	RP11-285F7.2	18	lncRNA	HOTAIRM1	3
lncRNA	AC007566.10	12	lncRNA	RP11-118K6.3	3
lncRNA	AC135048.13	12	lncRNA	CTA-29F11.1	3
mRNA	XPO1	9	lncRNA	RP5-894A10.6	3
mRNA	TAF15	8	mRNA	LRRFIP2	2
mRNA	GXYLT1	8	mRNA	IFRD1	2
mRNA	HNRNPH1	7	mRNA	CLCN3	2
mRNA	NHLRC3	7	mRNA	TECPR2	2
mRNA	CCDC88C	7	mRNA	CARD8	2
mRNA	LUC7L	7	mRNA	PHF20L1	2
mRNA	TBRG1	7	mRNA	HIST1H2AC	2
mRNA	RBM39	7	mRNA	PTPN18	2
mRNA	NACA	7	mRNA	GABARAPL3	2
mRNA	CNOT4	7	mRNA	CASP3	2
lncRNA	RP11-4O1.2	7	mRNA	PPM1A	2
mRNA	GOLGA8B	6	mRNA	PRKAR1A	2
mRNA	FAM122B	6	mRNA	TMCC1	2
mRNA	HNRNPA2B1	6	mRNA	ASAP2	2
mRNA	PHTF2	6	mRNA	LGALSL	2
mRNA	ATG14	6	mRNA	MED13	2
mRNA	PRPF38B	6	mRNA	ZBTB34	2
mRNA	ANAPC5	6	mRNA	SMCHD1	2
mRNA	ZNF567	6	mRNA	GNA13	2
mRNA	CLINT1	6	mRNA	E2F3	2
mRNA	MIER3	6	mRNA	DOCK5	2
mRNA	MTR	6	mRNA	MOB1B	2
mRNA	ZNF326	6	mRNA	KIF2A	2
mRNA	HMG20A	6	mRNA	H2BFS	2
mRNA	TRMT13	5	mRNA	RFX3	2
mRNA	GART	5	lncRNA	RP11-164J13.1	2
mRNA	IKBKB	5	lncRNA	RP11-552M11.4	2
mRNA	TIA1	5	mRNA	PTPRO	1
mRNA	ATM	5	mRNA	IPO5	1
mRNA	SLC30A7	5	mRNA	GK	1
mRNA	NUP43	5	mRNA	IDS	1
mRNA	BCOR	5	mRNA	ARL15	1
mRNA	MBNL2	5	mRNA	TCHP	1
mRNA	PIK3C2A	5	mRNA	MCL1	1
mRNA	RPS27	5	mRNA	FBXL3	1
mRNA	ZNF224	5	mRNA	UBN1	1
mRNA	IREB2	5	mRNA	RCOR1	1
mRNA	AKAP11	5	mRNA	IGF2BP3	1
mRNA	TRA2A	5	mRNA	NME8	1
mRNA	ZNF644	5	mRNA	ESRRB	1
mRNA	G2E3	5	mRNA	SNX11	1
mRNA	RBM5	5	mRNA	ARHGAP21	1
mRNA	SECISBP2L	5	mRNA	RAB11FIP1	1
mRNA	NASP	5	mRNA	KIAA0408	1
mRNA	ZNF827	5	mRNA	HIST1H2BK	1
mRNA	CRIM1	5	mRNA	HIST1H2AG	1
mRNA	BCL11B	5	mRNA	HIST1H2BC	1
mRNA	WDR11	5	mRNA	HIST1H2AH	1
mRNA	UBE2Q2	5	mRNA	RAB27B	1
mRNA	HCFC2	4	mRNA	PROSER2	1
mRNA	CCAR1	4	mRNA	FGFR1	1
mRNA	RNF125	4	mRNA	RAB11A	1
mRNA	NAPEPLD	4	mRNA	MAX	1
mRNA	RBM25	4	mRNA	RRP1B	1
mRNA	MBNL1	4	mRNA	ZNF185	1
mRNA	KLHL20	4	mRNA	TMEM74	1
mRNA	MFSD8	4	mRNA	TMEM154	1
mRNA	TMC6	4	mRNA	NABP1	1
mRNA	GOPC	4	mRNA	GALNT3	1
mRNA	RFXAP	4	mRNA	KMT2E	1
mRNA	GOLGA4	4	mRNA	BAZ1A	1
mRNA	USP34	4	mRNA	CPEB4	1
mRNA	ZNF566	4	mRNA	BAZ2B	1
mRNA	CHD9	4	mRNA	JARID2	1
mRNA	RBM28	4	mRNA	DCTPP1	1
mRNA	RORA	4	mRNA	FTH1	1
mRNA	TMEM41A	4	mRNA	RIT1	1
mRNA	CBR4	4	mRNA	TTC7B	1
mRNA	MBTD1	4	mRNA	ELOVL7	1
mRNA	PPA2	4	mRNA	MTA1	1
mRNA	SRSF2	4	mRNA	MSL1	1
mRNA	XRN1	4	mRNA	SIPA1L2	1
mRNA	GPR180	4	mRNA	SOGA3	1
lncRNA	AC018647.3	4	mRNA	RPGR	1
mRNA	GATAD1	3	mRNA	NFAT5	1
mRNA	SYNJ2BP	3	mRNA	DNM3	1
mRNA	PTPN4	3	mRNA	NT5C3A	1
mRNA	NFATC2IP	3	mRNA	LYRM4	1
mRNA	DBT	3	mRNA	ASAP1	1
mRNA	TMX3	3	mRNA	SKAP2	1
mRNA	CBFA2T2	3	mRNA	MTHFD1L	1
mRNA	FNBP4	3	mRNA	MPZL3	1
mRNA	GPALPP1	3	mRNA	NOP14	1
mRNA	ZNF451	3	mRNA	RC3H1	1
mRNA	KIAA0907	3	mRNA	IRAK1BP1	1
mRNA	MRPS25	3	mRNA	CDKN2AIPNL	1
mRNA	SMARCAD1	3	mRNA	RASSF2	1
mRNA	SOS1	3	mRNA	ANO6	1
mRNA	ZSCAN29	3	mRNA	HAND1	1
mRNA	ARL4C	3	mRNA	ALOX12	1
mRNA	USP24	3	mRNA	LRRC41	1
mRNA	PDCD5	3	mRNA	PGRMC1	1
mRNA	PAPD4	3	mRNA	POLR3E	1
mRNA	RRN3	3	mRNA	DNAJB6	1
mRNA	RBM3	3	mRNA	HECTD3	1
mRNA	CEP104	3	lncRNA	LINC00494	1
mRNA	HECTD1	3	lncRNA	LINC00598	1
mRNA	C5orf24	3
mRNA	PPTC7	3
mRNA	TRAPPC10	3
mRNA	ZNF791	3
mRNA	MED13	3
mRNA	XIAP	3
mRNA	SGPP1	3
mRNA	NR2C2	3
mRNA	RPS24	3
mRNA	UTRN	3
mRNA	TSC1	3
mRNA	ZCCHC14	3
mRNA	MAPK8	3
mRNA	MIS12	3
mRNA	ATAD2	3
mRNA	LRCH3	2
mRNA	GOLGA8A	2
mRNA	OCIAD1	2
mRNA	VPS13C	2
mRNA	RUNX3	2
mRNA	CFL2	2
mRNA	SUGP2	2
mRNA	RNFT1	2
mRNA	STAG3L3	2
mRNA	DLG1	2
mRNA	NLRC3	2
mRNA	RNF19A	2
mRNA	TEFM	2
mRNA	TTC9C	2
mRNA	SLC25A36	2
mRNA	FAM13B	2
mRNA	GSE1	2
mRNA	UHMK1	2
mRNA	THAP6	2
mRNA	PTPN22	2
mRNA	NHLRC2	2
mRNA	TSEN15	2
mRNA	KBTBD6	2
mRNA	C3orf38	2
mRNA	TSEN54	2
mRNA	SACM1L	2
mRNA	LNPEP	2
mRNA	NAPB	2
mRNA	MFSD6	2
mRNA	PDE8A	2
mRNA	GTF3C2	2
mRNA	SLC5A3	2
mRNA	FKBP14	2
mRNA	KLHL28	2
mRNA	EXOSC1	2
mRNA	BTN3A1	2
mRNA	DYNC2LI1	2
mRNA	COX2	2
mRNA	SYTL2	2
mRNA	SLC35D1	2
mRNA	SLFN13	2
mRNA	PDE3B	2
mRNA	NCR3LG1	1
mRNA	ENPP4	1
mRNA	CBLB	1
mRNA	ZNF573	1
mRNA	CREBZF	1
mRNA	ANKRD36B	1
mRNA	ATP6V0D1	1
mRNA	TGFBR3	1
mRNA	GALK2	1
mRNA	SLC38A9	1
mRNA	CDKN2AIP	1
mRNA	TMC8	1
mRNA	TMEM64	1
mRNA	TKT	1
mRNA	DENND2D	1
mRNA	GOLT1B	1
mRNA	NCAPD3	1
mRNA	ALG10B	1
mRNA	INSIG1	1
mRNA	TRIM56	1
mRNA	FAM122C	1
mRNA	ZNF708	1
mRNA	PCNP	1
mRNA	YES1	1
mRNA	HSPB11	1
mRNA	LIX1L	1
mRNA	YPEL1	1
mRNA	UBXN4	1
mRNA	SRRM2	1
mRNA	PRKRA	1
mRNA	NDUFAF7	1
mRNA	C15orf39	1
mRNA	FAM111A	1
mRNA	ZYX	1
mRNA	GLCCI1	1
mRNA	BRI3	1
mRNA	FAM135A	1
mRNA	MYO9B	1
mRNA	CHPF2	1
mRNA	NUDT13	1
mRNA	YIPF3	1
mRNA	DET1	1
mRNA	ZBTB44	1
mRNA	KLRD1	1
mRNA	PARP15	1
mRNA	ERMP1	1
mRNA	PKD2	1
mRNA	TRPM7	1
mRNA	CSK	1
mRNA	DCTN1	1
mRNA	PDCD6	1
mRNA	RFTN2	1
mRNA	RAD1	1
mRNA	ZNF217	1
mRNA	DONSON	1
mRNA	STAT4	1
mRNA	NPAT	1
mRNA	SENP3	1
mRNA	EPG5	1
mRNA	BCKDHA	1
mRNA	JAKMIP2	1
mRNA	SH2D1A	1
mRNA	SBK1	1
mRNA	EHBP1	1
mRNA	ADRM1	1
mRNA	SIRPA	1
mRNA	PNMA1	1
mRNA	AP1S1	1
mRNA	NPC1	1
mRNA	LAX1	1
mRNA	MED21	1
mRNA	CDK12	1
mRNA	STXBP2	1
mRNA	MDM1	1
mRNA	NBL1	1
mRNA	POLR2J	1
mRNA	RAP1B	1
mRNA	AUTS2	1
mRNA	REST	1
mRNA	CLCN3	1
mRNA	FA2H	1
mRNA	WEE1	1
lncRNA	RP11-184E9.2	1
lncRNA	AC079354.3	1
lncRNA	RP1-239B22.5	1
