# Supplementary material for: Characterization of dysregulated lncRNA-mRNA network based on ceRNA hypothesis to reveal the occurrence and recurrence of myocardial infarction
Source: Cell Death Discov. 2018 Feb 21;4:35. doi: 10.1038/s41420-018-0036-7 (PMC5841419; doi:10.1038/s41420-018-0036-7)
Supplement: Supplementary file 3 — Supplementary Table 3 [file 41420_2018_36_MOESM3_ESM.xls]

## Sheet:  DLMN_MI_OC
Significantly enriched subpathways in DLMN_MI_OC
Subpathway_ID	Pathway name	p-value
path:04150_4	mTOR signaling pathway	0.00023833
path:04910_2	Insulin signaling pathway	0.000403699
path:04621_1	NOD-like receptor signaling pathway	0.00197078
path:04110_9	Cell cycle	0.00407519
path:00280_2	Valine, leucine and isoleucine degradation	0.00677403
path:05120_5	Epithelial cell signaling in Helicobacter pylori infection	0.00882826
path:05145_4	Toxoplasmosis	0.00882826
path:04210_3	Apoptosis	0.0099467
path:05169_11	Epstein-Barr virus infection	0.0099467
path:05168_4	Herpes simplex infection	0.0099467
path:04920_10	Adipocytokine signaling pathway	0.0111245
path:04510_17	Focal adhesion	0.0111245
path:04622_4	RIG-I-like receptor signaling pathway	0.0111245
path:00670_1	One carbon pool by folate	0.0123605
path:04380_7	Osteoclast differentiation	0.0150025
path:05131_5	Shigellosis	0.0150025
path:04660_13	T cell receptor signaling pathway	0.0164064
path:05016_2	Huntington's disease	0.0178371
path:05222_7	Small cell lung cancer	0.0178641
path:04151_9	PI3K-Akt signaling pathway	0.0182177
path:05164_14	Influenza A	0.0209364
path:04064_1	NF-kappa B signaling pathway	0.0209364
path:05220_4	Chronic myeloid leukemia	0.0225491
path:05200_11	Pathways in cancer	0.0225491
path:04930_2	Type II diabetes mellitus	0.0225491
path:05166_17	HTLV-I infection	0.0259221
path:00230_9	Purine metabolism	0.0266365
path:05142_6	Chagas disease (American trypanosomiasis)	0.0294855
path:05152_9	Tuberculosis	0.0313361
path:05221_3	Acute myeloid leukemia	0.0332315
path:05162_10	Measles	0.0353574
path:03018_4	RNA degradation	0.0353574
path:04010_1	MAPK signaling pathway	0.0433458
path:04914_5	Progesterone-mediated oocyte maturation	0.0440005
path:00450_5	Selenocompound metabolism	0.0440005
path:04650_3	Natural killer cell mediated cytotoxicity	0.0498923

## Sheet: DLMN_MI_Re
Significantly enriched subpathways in DLMN_MI_Re
Subpathway_ID	Pathway name	p-value
path:05034_7	Alcoholism	2.02067e-06
path:04520_1	Adherens junction	0.000269332
path:04144_10	Endocytosis	0.00114797
path:05222_1	Small cell lung cancer	0.00132146
path:04961_6	Endocrine and other factor-regulated calcium reabsorption	0.00723008
path:05016_7	Huntington's disease	0.00723008
path:04010_4	MAPK signaling pathway	0.00838177
path:04666_11	Fc gamma R-mediated phagocytosis	0.00881416
path:04650_13	Natural killer cell mediated cytotoxicity	0.0108257
path:05010_2	Alzheimer's disease	0.0144084
path:04210_6	Apoptosis	0.0144084
path:05142_7	Chagas disease (American trypanosomiasis)	0.0144084
path:05210_1	Colorectal cancer	0.0144084
path:05134_6	Legionellosis	0.0144084
path:04380_14	Osteoclast differentiation	0.0144084
path:05200_1	Pathways in cancer	0.0144084
path:05220_5	Chronic myeloid leukemia	0.0179783
path:04060_23	Cytokine-cytokine receptor interaction	0.0179783
path:00531_4	Glycosaminoglycan degradation	0.0179783
path:05416_7	Viral myocarditis	0.0179783
path:00561_3	Glycerolipid metabolism	0.0215354
path:05161_17	Hepatitis B	0.0215354
path:05214_11	Glioma	0.0250798
path:05219_4	Bladder cancer	0.0286114
path:04142_1	Lysosome	0.0286114
path:05223_3	Non-small cell lung cancer	0.0286114
path:04115_2	p53 signaling pathway	0.0286114
path:05212_8	Pancreatic cancer	0.0286114
path:05215_6	Prostate cancer	0.0286114
path:05014_3	Amyotrophic lateral sclerosis (ALS)	0.0321304
path:05100_8	Bacterial invasion of epithelial cells	0.0321304
path:05168_19	Herpes simplex infection	0.0321304
path:00860_2	Porphyrin and chlorophyll metabolism	0.0321304
path:00240_11	Pyrimidine metabolism	0.0326173
path:05166_19	HTLV-I infection	0.0356368
path:04730_3	Long-term depression	0.0356368
path:05218_5	Melanoma	0.0356368
path:04621_8	NOD-like receptor signaling pathway	0.0356368
path:05145_7	Toxoplasmosis	0.0356368
path:04662_6	B cell receptor signaling pathway	0.0426119
path:05012_3	Parkinson's disease	0.0460807
path:05152_16	Tuberculosis	0.0460807
path:04270_6	Vascular smooth muscle contraction	0.0460807
