# Supplementary material for: Characterization of dysregulated lncRNA-mRNA network based on ceRNA hypothesis to reveal the occurrence and recurrence of myocardial infarction
Source: Cell Death Discov. 2018 Feb 21;4:35. doi: 10.1038/s41420-018-0036-7 (PMC5841419; doi:10.1038/s41420-018-0036-7)
Supplement: Supplementary file 4 — Supplementary Table 4 [file 41420_2018_36_MOESM4_ESM.xlsx]

## Sheet: CeRNA modules
CeRNA modules in DLMN_MI_OC						CeRNA modules in DLMN_MI_Re
Module1		Module2		Module3		Module1		Module2		Module3
Node type	Node name	Node type	Node name	Node type	Node name	Node type	Node name	Node type	Node name	Node type	Node name
lncRNA	HCG18	lncRNA	THUMPD3-AS1	lncRNA	LINC01355	lncRNA	RP11-588K2.2	lncRNA	DLEU2	lncRNA	RP11-305O6.3
lncRNA	HCP5	lncRNA	RP4-773N10.4	lncRNA	CTC-429P9.3	mRNA	NME8	mRNA	RAB27B	mRNA	SNX11
mRNA	FNBP4	mRNA	GART	mRNA	FAM122B	mRNA	ARHGAP21	mRNA	RAB11A	mRNA	RAB11FIP1
mRNA	MBNL1	mRNA	CCAR1	mRNA	LUC7L	mRNA	HIST1H2BK	mRNA	GALNT3	mRNA	HIST1H2BC
mRNA	KLHL20	mRNA	NFATC2IP	mRNA	ZNF326	mRNA	PROSER2	mRNA	KMT2E	mRNA	RCOR1
mRNA	CHD9	mRNA	RRN3	mRNA	TRMT13	mRNA	MAX	mRNA	CPEB4	mRNA	GK
mRNA	RORA	mRNA	KIAA0907	mRNA	HNRNPA2B1	mRNA	ZNF185	mRNA	RIT1	mRNA	IDS
mRNA	BCL11B	mRNA	USP24	mRNA	HNRNPH1	mRNA	IGF2BP3	mRNA	NFAT5	mRNA	MCL1
mRNA	NHLRC3	mRNA	PPTC7	mRNA	TBRG1	mRNA	TTC7B	mRNA	UBN1	mRNA	RASSF2
mRNA	PRPF38B	mRNA	SGPP1	mRNA	TAF15	mRNA	ELOVL7	mRNA	MPZL3	mRNA	SKAP2
mRNA	CLINT1	mRNA	USP34	mRNA	GXYLT1	mRNA	DNM3	mRNA	RC3H1	mRNA	SIPA1L2
mRNA	NUP43	mRNA	PPA2	mRNA	MTR	mRNA	NT5C3A	mRNA	DNAJB6	mRNA	MSL1
mRNA	GOLGA4	mRNA	CBR4	mRNA	IREB2	mRNA	ANO6	mRNA	ASAP1	mRNA	FTH1
mRNA	MFSD8	mRNA	WDR11	mRNA	TRA2A	mRNA	ALOX12	mRNA	CASP3	mRNA	JARID2
mRNA	XRN1	mRNA	ZNF451	mRNA	XPO1	mRNA	PGRMC1	mRNA	MED13	mRNA	TMEM154
mRNA	NASP	mRNA	C5orf24	mRNA	NACA	mRNA	HIST1H2AC	mRNA	GNA13	mRNA	TECPR2
		mRNA	MFSD6	mRNA	CCDC88C	mRNA	CLCN3	mRNA	RFX3	mRNA	CARD8
				mRNA	ATG14	mRNA	MOB1B	mRNA	PPM1A	mRNA	PHF20L1
				mRNA	ZNF827	mRNA	KIF2A	mRNA	LGALSL	mRNA	PTPN18
				mRNA	ATM	mRNA	H2BFS	mRNA	ASAP2	mRNA	GABARAPL3
				mRNA	GOLGA8B					mRNA	LRRFIP2
				mRNA	TIA1					mRNA	IFRD1
				mRNA	UBE2Q2					mRNA	DOCK5
				mRNA	AKAP11					mRNA	E2F3
				mRNA	CRIM1					mRNA	SMCHD1
				mRNA	MRPS25					mRNA	ZBTB34
				mRNA	IKBKB					mRNA	TMCC1
				mRNA	TMC6					mRNA	PRKAR1A
				mRNA	RPS27
				mRNA	ZCCHC14
				mRNA	ZNF791

## Sheet: Enriched subpathways
Significantly enriched subpathways of each network modules in DLMN_MI_OC									Significantly enriched subpathways of each network modules in DLMN_MI_Re
Module1			Module2			Module3			Module1			Module2			Module3
Subpathway_ID	Pathway name	p-value	Subpathway_ID	Pathway name	p-value	Subpathway_ID	Pathway name	p-value	Subpathway_ID	Pathway name	p-value	Subpathway_ID	Pathway name	p-value	Subpathway_ID	Pathway name	p-value
path:03013_13	RNA transport	0.00479378	path:00230_9	Purine metabolism	0.00171455	path:04210_5	Apoptosis	0.00331302	path:05034_7	Alcoholism	0.000774635	path:04010_4	MAPK signaling pathway	0.000344018	path:00531_4	Glycosaminoglycan degradation	0.00513619
path:04710_1	Circadian rhythm	0.0158964	path:00670_1	One carbon pool by folate	0.0108126	path:04150_4	mTOR signaling pathway	0.00331302	path:00590_1	Arachidonic acid metabolism	0.0349124	path:04666_11	Fc gamma R-mediated phagocytosis	0.000362457	path:00561_3	Glycerolipid metabolism	0.00616038
			path:00600_2	Sphingolipid metabolism	0.0192716	path:00450_5	Selenocompound metabolism	0.00551581	path:05100_8	Bacterial invasion of epithelial cells	0.00650089	path:04961_6	Endocrine and other factor-regulated calcium reabsorption	0.00144812	path:05161_25	Hepatitis B	0.00616038
						path:00270_9	Cysteine and methionine metabolism	0.0077139	path:00062_8	Fatty acid elongation	0.0108126	path:05016_7	Huntington's disease	0.00144812	path:05214_11	Glioma	0.00718355
						path:05169_16	Epstein-Barr virus infection	0.00881119	path:04666_2	Fc gamma R-mediated phagocytosis	0.0257642	path:04650_13	Natural killer cell mediated cytotoxicity	0.00217143	path:05219_4	Bladder cancer	0.00820571
						path:04623_4	Cytosolic DNA-sensing pathway	0.0099073	path:04010_9	MAPK signaling pathway	0.0314035	path:05010_2	Alzheimer's disease	0.00289424	path:04142_1	Lysosome	0.00820571
						path:04380_5	Osteoclast differentiation	0.0110022	path:00760_1	Nicotinate and nicotinamide metabolism	0.0143921	path:04210_6	Apoptosis	0.00289424	path:05223_3	Non-small cell lung cancer	0.00820571
						path:05215_2	Prostate cancer	0.0110022	path:05200_33	Pathways in cancer	0.0100952	path:05210_1	Colorectal cancer	0.00289424	path:05212_8	Pancreatic cancer	0.00820571
						path:03013_16	RNA transport	0.012096	path:00230_16	Purine metabolism	0.0122458	path:05134_6	Legionellosis	0.00289424	path:05215_6	Prostate cancer	0.00820571
						path:04620_6	Toll-like receptor signaling pathway	0.012096	path:00240_18	Pyrimidine metabolism	0.0100952	path:05200_1	Pathways in cancer	0.00289424	path:00860_2	Porphyrin and chlorophyll metabolism	0.00922685
						path:04722_15	Neurotrophin signaling pathway	0.0131886	path:05222_5	Small cell lung cancer	0.00722073	path:05416_7	Viral myocarditis	0.00361656	path:05220_9	Chronic myeloid leukemia	0.010247
						path:04064_10	NF-kappa B signaling pathway	0.0131886				path:05161_17	Hepatitis B	0.00433839	path:05166_19	HTLV-I infection	0.010247
						path:04622_9	RIG-I-like receptor signaling pathway	0.0131886				path:04115_2	p53 signaling pathway	0.00578055	path:05218_5	Melanoma	0.010247
						path:05160_3	Hepatitis C	0.0142801				path:05014_3	Amyotrophic lateral sclerosis (ALS)	0.00650089	path:04621_5	NOD-like receptor signaling pathway	0.010247
						path:03008_1	Ribosome biogenesis in eukaryotes	0.0142801				path:05168_19	Herpes simplex infection	0.00650089	path:05200_30	Pathways in cancer	0.0122842
						path:04660_1	T cell receptor signaling pathway	0.0142801				path:04730_3	Long-term depression	0.00722073	path:04144_10	Endocytosis	0.0143174
						path:05120_5	Epithelial cell signaling in Helicobacter pylori infection	0.0175474				path:05145_7	Toxoplasmosis	0.00722073	path:05222_1	Small cell lung cancer	0.0153325
						path:05166_22	HTLV-I infection	0.0175474				path:04662_6	B cell receptor signaling pathway	0.00865894	path:04210_7	Apoptosis	0.0284373
						path:05145_4	Toxoplasmosis	0.0175474				path:05012_3	Parkinson's disease	0.0093773	path:04910_5	Insulin signaling pathway	0.0284373
						path:05168_4	Herpes simplex infection	0.0186342				path:05152_16	Tuberculosis	0.0093773	path:04110_11	Cell cycle	0.0463054
						path:05164_1	Influenza A	0.0186342				path:04270_6	Vascular smooth muscle contraction	0.0093773
						path:05222_8	Small cell lung cancer	0.0186342				path:04144_10	Endocytosis	0.0100952
						path:04920_10	Adipocytokine signaling pathway	0.0197198				path:05133_4	Pertussis	0.0143921
						path:05161_13	Hepatitis B	0.0208043				path:04360_9	Axon guidance	0.0151065
						path:00670_1	One carbon pool by folate	0.0208043				path:04660_5	T cell receptor signaling pathway	0.0158204
						path:04662_1	B cell receptor signaling pathway	0.0218876				path:05166_4	HTLV-I infection	0.0172468
						path:05220_6	Chronic myeloid leukemia	0.0218876				path:04810_19	Regulation of actin cytoskeleton	0.0172468
						path:05131_5	Shigellosis	0.0229697				path:00310_4	Lysine degradation	0.0179593
						path:04062_11	Chemokine signaling pathway	0.0240507				path:00512_1	Mucin type O-Glycan biosynthesis	0.0186713
						path:04010_17	MAPK signaling pathway	0.0240507				path:04370_4	VEGF signaling pathway	0.0229329
						path:04621_3	NOD-like receptor signaling pathway	0.0240507				path:04310_1	Wnt signaling pathway	0.0250571
						path:05212_2	Pancreatic cancer	0.0262092
						path:05221_4	Acute myeloid leukemia	0.0283631
						path:05200_11	Pathways in cancer	0.0283631
						path:04930_2	Type II diabetes mellitus	0.0283631
						path:05142_1	Chagas disease (American trypanosomiasis)	0.0305124
						path:04910_8	Insulin signaling pathway	0.0305124
						path:04110_9	Cell cycle	0.0390639
