# Supplementary material for: Characterization of dysregulated lncRNA-mRNA network based on ceRNA hypothesis to reveal the occurrence and recurrence of myocardial infarction
Source: Cell Death Discov. 2018 Feb 21;4:35. doi: 10.1038/s41420-018-0036-7 (PMC5841419; doi:10.1038/s41420-018-0036-7)
Supplement: Supplementary file 5 — Supplementary Table 5 [file 41420_2018_36_MOESM5_ESM.xlsx]

## Sheet: Sheet1
Significantly enriched subpathways using mRNAs co-expressed with 4 lncRNA biomarkers for MI ocurrence
Subpathway_ID	Pathway name	p-value
path:00280_2	Valine, leucine and isoleucine degradation	0.000193795
path:04150_4	mTOR signaling pathway	0.00445374
path:00230_9	Purine metabolism	0.00445374
path:05168_7	Herpes simplex infection	0.010362
path:04722_6	Neurotrophin signaling pathway	0.0118337
path:00532_1	Glycosaminoglycan biosynthesis - chondroitin sulfate	0.0147708
path:04151_1	PI3K-Akt signaling pathway	0.0220762
path:04062_8	Chemokine signaling pathway	0.0249836
path:05211_5	Renal cell carcinoma	0.0249836
path:04510_17	Focal adhesion	0.0264341
path:00030_4	Pentose phosphate pathway	0.0264341
path:04670_17	Leukocyte transendothelial migration	0.0278826
path:05120_8	Epithelial cell signaling in Helicobacter pylori infection	0.0278826
path:00670_1	One carbon pool by folate	0.0278826
path:04622_1	RIG-I-like receptor signaling pathway	0.0336553
path:05152_2	Tuberculosis	0.0336553
path:05110_6	Vibrio cholerae infection	0.0350933
path:03018_8	RNA degradation	0.0365291
Significantly enriched subpathways using mRNAs co-expressed with 3 lncRNA biomarkers for MI recurrence
Subpathway_ID	Pathway name	p-value
path:05034_7	Alcoholism	5.33886e-06
path:04666_11	Fc gamma R-mediated phagocytosis	0.023531
path:00240_11	Pyrimidine metabolism	0.0465421
